# Supplementary material for: Network Toxicology and Transcriptomic Analyses Reveal Ferroptosis-Related Neurotoxicity of Rotenone as an Environmental Hazardous Compound
Source: Cells. 2026 May 22;15(11):959. doi: 10.3390/cells15110959 (PMC13256928; doi:10.3390/cells15110959)
Supplement: Supplementary file 1 [file cells-15-00959-s001.zip]

Archive with 6 entries (6 files):
- Supplementary Figure S1-S3.docx
- Supplementary Figure S1.tif
- Supplementary Figure S2.tif
- Supplementary Figure S3.tif
- Supplementary Table 1.csv
- Supplementary Table S2.docx
