# Supplementary material for: Network Toxicology and Transcriptomic Analyses Reveal Ferroptosis-Related Neurotoxicity of Rotenone as an Environmental Hazardous Compound
Source: Cells. 2026 May 22;15(11):959. doi: 10.3390/cells15110959 (PMC13256928; doi:10.3390/cells15110959)
Supplement: Supplementary file 1 [file cells-15-00959-s001.zip › Supplementary Table 1.csv]

ID	Description	GeneRatio	BgRatio	pvalue	p.adjust	qvalue	geneID	Count
GO:0006979	response to oxidative stress	63/1790	434/18614	0.000608163	0.159081577	0.152581984	BANF1/PNPT1/PYROXD1/RBM11/LPO/LANCL1/CRYAB/RHOB/MAP1LC3A/NME5/PINK1/SDC1/AKR1C3/MICB/PTPRN/RAD52/SMPD3/GJB2/KEAP1/ERCC3/IMPACT/RELA/FBXO7/GPX3/GSS/STAU1/CAPN2/NR4A2/STC2/PDLIM1/ATRN/PTPRK/MPV17L2/SGK2/PPIF/PXDNL/ATF4/KCNA5/DGKK/HSPB1/GFER/CHRNA4/PRKD1/CYP2E1/TACR1/FOXO3/UCN/TRPM2/TAT/ANKZF1/SNCA/STAT1/IPCEF1/SETX/AQP1/HMOX1/GCH1/HSF1/GPR37L1/ZNF622/DDR2/ABL1/ATOX1	63
GO:0006570	tyrosine metabolic process	5/1790	17/18614	0.018909286	0.404373047	0.387851586	TH/GSTZ1/FAH/PCBD2/TAT	5
GO:0010039	response to iron ion	7/1790	31/18614	0.025176751	0.45685679	0.438191002	SLC6A3/DRD2/MAP1LC3A/ABAT/TFAP2A/SNCA/HMOX1	7
GO:0034599	cellular response to oxidative stress	38/1790	290/18614	0.030807858	0.472043081	0.452756827	PNPT1/PYROXD1/RBM11/LANCL1/RHOB/MAP1LC3A/NME5/PINK1/AKR1C3/RAD52/SMPD3/GJB2/KEAP1/IMPACT/RELA/FBXO7/STAU1/NR4A2/PTPRK/MPV17L2/PPIF/ATF4/HSPB1/GFER/PRKD1/FOXO3/TRPM2/ANKZF1/SNCA/SETX/AQP1/HMOX1/GCH1/HSF1/GPR37L1/ZNF622/DDR2/ABL1	38
GO:0015732	prostaglandin transport	6/1790	29/18614	0.054338219	0.568733648	0.54549691	P2RX7/SLCO4A1/TNFRSF11A/SLCO3A1/LEP/SLCO2A1	6
GO:1903203	regulation of oxidative stress-induced neuron death	6/1790	31/18614	0.071609711	0.633413874	0.607534497	LANCL1/PINK1/FBXO7/ATF4/GFER/TRPM2	6
GO:0104004	cellular response to environmental stimulus	41/1790	339/18614	0.074268078	0.633413874	0.607534497	CRYAB/RHOB/RHBDD1/KCNJ2/SLC38A3/PPID/CRY1/SLC38A2/IMPACT/SDE2/TAF1/CALR/IL13/TLR5/ERCC4/EFHD1/LRRC8D/MAP3K14/SIPA1/CLOCK/PTPRK/HRAS/ATF4/CREBBP/TANK/PIK3CA/YY1/DDB1/CRY2/DDB2/CASP1/ITGB3/CLN3/BARD1/CASP9/POLD3/ERRFI1/AQP1/TMEM150C/HSF1/XPA	41
GO:0010824	regulation of centrosome duplication	8/1790	47/18614	0.077476185	0.633413874	0.607534497	XPO1/KAT2A/CHORDC1/VPS4B/PLK4/SASS6/ROCK2/CHMP4B	8
GO:0051298	iron ion homeostasis	11/1790	74/18614	0.095615663	0.642011024	0.615780393	XPO1/KAT2A/CHORDC1/VPS4B/ARHGEF10/SAC3D1/PLK4/SASS6/CCP110/ROCK2/CHMP4B	11
GO:0036475	neuron death in response to oxidative stress	6/1790	34/18614	0.102731664	0.642011024	0.615780393	LANCL1/PINK1/FBXO7/ATF4/GFER/TRPM2	6
GO:0001823	mesonephros development	14/1790	102/18614	0.110224441	0.660206175	0.633232146	HOXD11/NPNT/SDC1/SMAD7/MAGED1/ROBO2/KIF26B/SMAD4/TACSTD2/WNT6/HS3ST3B1/PBX1/RET/BASP1	14
GO:0097623	potassium ion export across plasma membrane	4/1790	20/18614	0.119399037	0.67117414	0.643751993	KCNA2/KCNE4/KCNA5/KCNB1	4
GO:1903201	regulation of oxidative stress-induced cell death	11/1790	79/18614	0.134805625	0.697197824	0.668712428	LANCL1/NME5/PINK1/FBXO7/ATF4/HSPB1/GFER/TRPM2/GPR37L1/DDR2/ABL1	11
GO:1903204	negative regulation of oxidative stress-induced neuron death	4/1790	21/18614	0.136873884	0.697197824	0.668712428	PINK1/FBXO7/ATF4/GFER	4
GO:0046605	regulation of centrosome cycle	8/1790	54/18614	0.143462163	0.697419043	0.668924608	XPO1/KAT2A/CHORDC1/VPS4B/PLK4/SASS6/ROCK2/CHMP4B	8
GO:1903202	negative regulation of oxidative stress-induced cell death	8/1790	55/18614	0.154643225	0.713164559	0.68402681	NME5/PINK1/FBXO7/ATF4/HSPB1/GFER/GPR37L1/DDR2	8
GO:0016226	iron-sulfur cluster assembly	5/1790	30/18614	0.156188437	0.713164559	0.68402681	ISCA1/NUBPL/MMS19/ISCU/LYRM4	5
GO:0071474	cellular hyperosmotic response	3/1790	15/18614	0.16940267	0.72992134	0.70009896	EFHD1/ERRFI1/AQP1	3
GO:0061099	negative regulation of protein tyrosine kinase activity	5/1790	32/18614	0.189334549	0.756309108	0.725408603	ZFYVE28/GPRC5A/SH3BP5/PTPRC/ERRFI1	5
GO:1900407	regulation of cellular response to oxidative stress	12/1790	94/18614	0.190358189	0.756309108	0.725408603	LANCL1/NME5/PINK1/FBXO7/ATF4/HSPB1/GFER/TRPM2/GCH1/GPR37L1/DDR2/ABL1	12
GO:0097428	protein maturation by iron-sulfur cluster transfer	3/1790	16/18614	0.194489847	0.756309108	0.725408603	ISCA1/CISD3/MMS19	3
GO:0098739	import across plasma membrane	24/1790	212/18614	0.22842049	0.782183781	0.750226115	KCNJ6/KCNJ2/SLC9A2/CACNA1C/SLC38A3/TRPV2/SLC38A2/SLC12A8/SLC22A4/IRS2/SLC5A3/P2RX1/SCN4A/KCNJ3/RGS4/SLC7A8/TRPM2/SLC5A6/SLC47A1/SLC39A5/ISCU/SLC1A4/SCN3A/PPP3CA	24
GO:0089718	amino acid import across plasma membrane	7/1790	52/18614	0.229961967	0.782183781	0.750226115	SLC38A3/SLC38A2/SLC22A4/RGS4/SLC7A8/SLC47A1/SLC1A4	7
GO:0036473	cell death in response to oxidative stress	12/1790	99/18614	0.241433336	0.782183781	0.750226115	LANCL1/NME5/PINK1/FBXO7/ATF4/HSPB1/GFER/TRPM2/GPR37L1/ZNF622/DDR2/ABL1	12
GO:0032310	prostaglandin secretion	3/1790	18/18614	0.246955357	0.782183781	0.750226115	P2RX7/TNFRSF11A/LEP	3
GO:0051409	response to nitrosative stress	2/1790	10/18614	0.249062052	0.782183781	0.750226115	DNAJA1/DUSP6	2
GO:0051660	establishment of centrosome localization	2/1790	10/18614	0.249062052	0.782183781	0.750226115	PARD3B/MISP	2
GO:0098703	calcium ion import across plasma membrane	7/1790	54/18614	0.259850559	0.793405545	0.760989392	CACNA1C/TRPV2/P2RX1/SCN4A/TRPM2/SCN3A/PPP3CA	7
GO:1902176	negative regulation of oxidative stress-induced intrinsic apoptotic signaling pathway	3/1790	19/18614	0.273953158	0.793488197	0.761068667	NME5/PINK1/HSPB1	3
GO:1902882	regulation of response to oxidative stress	12/1790	103/18614	0.285587806	0.793488197	0.761068667	LANCL1/NME5/PINK1/FBXO7/ATF4/HSPB1/GFER/TRPM2/GCH1/GPR37L1/DDR2/ABL1	12
GO:0021903	rostrocaudal neural tube patterning	2/1790	11/18614	0.286296414	0.793488197	0.761068667	EN1/KDM2B	2
GO:0032525	somite rostral/caudal axis specification	2/1790	11/18614	0.286296414	0.793488197	0.761068667	SMAD4/NRARP	2
GO:0060742	epithelial cell differentiation involved in prostate gland development	2/1790	11/18614	0.286296414	0.793488197	0.761068667	FEM1B/WDR77	2
GO:1905665	positive regulation of calcium ion import across plasma membrane	2/1790	11/18614	0.286296414	0.793488197	0.761068667	P2RX1/PPP3CA	2
GO:0050732	negative regulation of peptidyl-tyrosine phosphorylation	7/1790	58/18614	0.322441688	0.808341538	0.775315145	SEMA4D/ZFYVE28/GPRC5A/DMTN/SH3BP5/PTPRC/ERRFI1	7
GO:0150104	transport across blood-brain barrier	10/1790	87/18614	0.325159921	0.808341538	0.775315145	SLC38A3/SLC38A2/SLC4A8/SLC5A3/SLC7A8/SLC5A6/SLCO3A1/LRP1/FABP5/SLC1A4	10
GO:0051642	centrosome localization	4/1790	32/18614	0.370777328	0.837059689	0.80285996	SUN2/PARD3B/IFT20/MISP	4
GO:0032306	regulation of prostaglandin secretion	2/1790	14/18614	0.395567964	0.847441998	0.812818079	P2RX7/TNFRSF11A	2
GO:0032308	positive regulation of prostaglandin secretion	2/1790	14/18614	0.395567964	0.847441998	0.812818079	P2RX7/TNFRSF11A	2
GO:0098659	inorganic cation import across plasma membrane	14/1790	136/18614	0.435911485	0.865743159	0.83037151	KCNJ6/KCNJ2/SLC9A2/CACNA1C/TRPV2/SLC12A8/P2RX1/SCN4A/KCNJ3/TRPM2/SLC39A5/ISCU/SCN3A/PPP3CA	14
GO:0099587	inorganic ion import across plasma membrane	14/1790	136/18614	0.435911485	0.865743159	0.83037151	KCNJ6/KCNJ2/SLC9A2/CACNA1C/TRPV2/SLC12A8/P2RX1/SCN4A/KCNJ3/TRPM2/SLC39A5/ISCU/SCN3A/PPP3CA	14
GO:1905664	regulation of calcium ion import across plasma membrane	2/1790	16/18614	0.464058736	0.886798195	0.8505663	P2RX1/PPP3CA	2
GO:0042531	positive regulation of tyrosine phosphorylation of STAT protein	7/1790	67/18614	0.468087594	0.891345531	0.854927846	IFNA2/IL13/IL12A/CTF1/LEP/TNFSF18/HSF1	7
GO:0033209	tumor necrosis factor-mediated signaling pathway	11/1790	109/18614	0.480158538	0.905054695	0.868076895	RELA/TNFRSF11A/CDIP1/ACTN4/FOXO3/STAT1/CASP1/TNFSF18/CARD8/TMSB4X/BIRC2	11
GO:0006972	hyperosmotic response	3/1790	27/18614	0.488335822	0.907180259	0.870115614	EFHD1/ERRFI1/AQP1	3
GO:1902883	negative regulation of response to oxidative stress	3/1790	28/18614	0.513277942	0.917449598	0.87996538	PINK1/GPR37L1/DDR2	3
GO:0036297	interstrand cross-link repair	4/1790	39/18614	0.524323322	0.919262066	0.881703796	FAN1/ERCC4/FANCG/XPA	4
GO:0001656	metanephros development	9/1790	92/18614	0.530060451	0.921945401	0.884277497	PDGFA/ROBO2/KIF26B/SMAD4/STAT1/DLG5/AQP1/RET/BASP1	9
GO:0006692	prostanoid metabolic process	5/1790	50/18614	0.532870525	0.922783359	0.885081219	PTGES3/AKR1C3/CYP2S1/HPGD/FABP5	5
GO:0006693	prostaglandin metabolic process	5/1790	50/18614	0.532870525	0.922783359	0.885081219	PTGES3/AKR1C3/CYP2S1/HPGD/FABP5	5
GO:1902175	regulation of oxidative stress-induced intrinsic apoptotic signaling pathway	3/1790	29/18614	0.537556089	0.925792702	0.887967609	NME5/PINK1/HSPB1	3
GO:0007098	centrosome cycle	13/1790	136/18614	0.551899657	0.927665487	0.889763878	XPO1/KAT2A/CHORDC1/TUBA1A/VPS4B/ARHGEF10/SAC3D1/PLK4/SASS6/CCP110/ROCK2/CHMP4B/HAUS2	13
GO:0071356	cellular response to tumor necrosis factor	22/1790	235/18614	0.58578282	0.927665487	0.889763878	KAT2A/NPNT/SMPD3/RELA/TNFRSF11A/BAG4/CDIP1/ACTN4/ADAMTS13/TANK/GFER/FOXO3/CX3CL1/STAT1/CASP1/CTSK/TNFRSF21/TNFSF18/CARD8/TMSB4X/BIRC2/DHX9	22
GO:0034755	iron ion transmembrane transport	2/1790	20/18614	0.586088483	0.927665487	0.889763878	SLC25A28/ISCU	2
GO:0071379	cellular response to prostaglandin stimulus	2/1790	20/18614	0.586088483	0.927665487	0.889763878	AKR1C3/GNG2	2
GO:0034612	response to tumor necrosis factor	24/1790	257/18614	0.591832267	0.927665487	0.889763878	KAT2A/NPNT/TUBA1A/SMPD3/RELA/TNFRSF11A/BAG4/CDIP1/ACTN4/ADAMTS13/TANK/GFER/FOXO3/CX3CL1/STAT1/CASP1/CTSK/TNFRSF21/TNFSF18/GCH1/CARD8/TMSB4X/BIRC2/DHX9	24
GO:0001516	prostaglandin biosynthetic process	3/1790	32/18614	0.606002067	0.927665487	0.889763878	PTGES3/AKR1C3/FABP5	3
GO:0003338	metanephros morphogenesis	3/1790	32/18614	0.606002067	0.927665487	0.889763878	KIF26B/STAT1/BASP1	3
GO:0034694	response to prostaglandin	3/1790	32/18614	0.606002067	0.927665487	0.889763878	AKR1C3/YY1/GNG2	3
GO:0046457	prostanoid biosynthetic process	3/1790	32/18614	0.606002067	0.927665487	0.889763878	PTGES3/AKR1C3/FABP5	3
GO:0071539	protein localization to centrosome	3/1790	32/18614	0.606002067	0.927665487	0.889763878	BICD1/MAPRE1/SNX10	3
GO:0038083	peptidyl-tyrosine autophosphorylation	2/1790	21/18614	0.613190463	0.927665487	0.889763878	KDR/ABL1	2
GO:1903209	positive regulation of oxidative stress-induced cell death	2/1790	21/18614	0.613190463	0.927665487	0.889763878	TRPM2/ABL1	2
GO:0015911	long-chain fatty acid import across plasma membrane	1/1790	10/18614	0.636266121	0.927665487	0.889763878	IRS2	1
GO:0033212	iron import into cell	1/1790	10/18614	0.636266121	0.927665487	0.889763878	ISCU	1
GO:0060525	prostate glandular acinus development	1/1790	10/18614	0.636266121	0.927665487	0.889763878	WDR77	1
GO:0060768	regulation of epithelial cell proliferation involved in prostate gland development	1/1790	10/18614	0.636266121	0.927665487	0.889763878	WDR77	1
GO:0072203	cell proliferation involved in metanephros development	1/1790	10/18614	0.636266121	0.927665487	0.889763878	STAT1	1
GO:1902884	positive regulation of response to oxidative stress	1/1790	10/18614	0.636266121	0.927665487	0.889763878	ABL1	1
GO:1904779	regulation of protein localization to centrosome	1/1790	10/18614	0.636266121	0.927665487	0.889763878	BICD1	1
GO:1990034	calcium ion export across plasma membrane	1/1790	10/18614	0.636266121	0.927665487	0.889763878	CALM1	1
GO:0008631	intrinsic apoptotic signaling pathway in response to oxidative stress	4/1790	45/18614	0.64003608	0.927665487	0.889763878	NME5/PINK1/HSPB1/ZNF622	4
GO:0018212	peptidyl-tyrosine modification	34/1790	372/18614	0.649617149	0.927665487	0.889763878	RELN/FGFR1/SEMA4D/ZFYVE28/GPRC5A/TPST2/BAZ1B/CLK1/IFNA2/IL13/PDGFA/DMTN/IL12A/CD80/LRP4/BCR/KDR/STYK1/EPHA5/DSTYK/CLK2/SH3BP5/PTPRC/CTF1/ITGB3/LEP/TNFSF18/ERRFI1/HSF1/RET/CSK/DDR2/TESK1/ABL1	34
GO:0038063	collagen-activated tyrosine kinase receptor signaling pathway	1/1790	11/18614	0.671263092	0.927665487	0.889763878	DDR2	1
GO:0060767	epithelial cell proliferation involved in prostate gland development	1/1790	11/18614	0.671263092	0.927665487	0.889763878	WDR77	1
GO:2000344	positive regulation of acrosome reaction	1/1790	11/18614	0.671263092	0.927665487	0.889763878	PLCB1	1
GO:1990573	potassium ion import across plasma membrane	4/1790	47/18614	0.674237133	0.927665487	0.889763878	KCNJ6/KCNJ2/SLC12A8/KCNJ3	4
GO:0042509	regulation of tyrosine phosphorylation of STAT protein	7/1790	82/18614	0.684985061	0.927665487	0.889763878	IFNA2/IL13/IL12A/CTF1/LEP/TNFSF18/HSF1	7
GO:0061097	regulation of protein tyrosine kinase activity	7/1790	82/18614	0.684985061	0.927665487	0.889763878	RELN/ZFYVE28/GPRC5A/SH3BP5/PTPRC/ITGB3/ERRFI1	7
GO:0032760	positive regulation of tumor necrosis factor production	9/1790	105/18614	0.690446027	0.927665487	0.889763878	LY96/ZBTB20/HSPB1/IFIH1/PTPRC/FRMD8/LEP/SASH3/DHX9	9
GO:0018108	peptidyl-tyrosine phosphorylation	33/1790	370/18614	0.702768292	0.927665487	0.889763878	RELN/FGFR1/SEMA4D/ZFYVE28/GPRC5A/BAZ1B/CLK1/IFNA2/IL13/PDGFA/DMTN/IL12A/CD80/LRP4/BCR/KDR/STYK1/EPHA5/DSTYK/CLK2/SH3BP5/PTPRC/CTF1/ITGB3/LEP/TNFSF18/ERRFI1/HSF1/RET/CSK/DDR2/TESK1/ABL1	33
GO:0003337	mesenchymal to epithelial transition involved in metanephros morphogenesis	1/1790	12/18614	0.702894499	0.927665487	0.889763878	STAT1	1
GO:0010826	negative regulation of centrosome duplication	1/1790	12/18614	0.702894499	0.927665487	0.889763878	KAT2A	1
GO:0046606	negative regulation of centrosome cycle	1/1790	12/18614	0.702894499	0.927665487	0.889763878	KAT2A	1
GO:0060442	branching involved in prostate gland morphogenesis	1/1790	12/18614	0.702894499	0.927665487	0.889763878	FEM1B	1
GO:0060740	prostate gland epithelium morphogenesis	2/1790	26/18614	0.728413284	0.929173267	0.891210055	FEM1B/SULF1	2
GO:0031392	regulation of prostaglandin biosynthetic process	1/1790	13/18614	0.731483836	0.929173267	0.891210055	FABP5	1
GO:0042538	hyperosmotic salinity response	1/1790	13/18614	0.731483836	0.929173267	0.891210055	EFHD1	1
GO:1901678	iron coordination entity transport	1/1790	13/18614	0.731483836	0.929173267	0.891210055	FLVCR2	1
GO:1903265	positive regulation of tumor necrosis factor-mediated signaling pathway	1/1790	13/18614	0.731483836	0.929173267	0.891210055	CASP1	1
GO:0007260	tyrosine phosphorylation of STAT protein	7/1790	86/18614	0.732162523	0.929173267	0.891210055	IFNA2/IL13/IL12A/CTF1/LEP/TNFSF18/HSF1	7
GO:1903557	positive regulation of tumor necrosis factor superfamily cytokine production	9/1790	109/18614	0.732241674	0.929173267	0.891210055	LY96/ZBTB20/HSPB1/IFIH1/PTPRC/FRMD8/LEP/SASH3/DHX9	9
GO:0055072	iron ion homeostasis	7/1790	89/18614	0.764176068	0.933803278	0.895650897	ATP6V1G1/PICALM/SLC25A28/NEO1/SMAD4/ISCU/HMOX1	7
GO:0060512	prostate gland morphogenesis	2/1790	28/18614	0.765645753	0.933803278	0.895650897	FEM1B/SULF1	2
GO:0060046	regulation of acrosome reaction	1/1790	15/18614	0.780677868	0.933803278	0.895650897	PLCB1	1
GO:0071380	cellular response to prostaglandin E stimulus	1/1790	15/18614	0.780677868	0.933803278	0.895650897	GNG2	1
GO:0140115	export across plasma membrane	6/1790	80/18614	0.793449741	0.937941094	0.899619655	CALM1/KCNA2/KCNE4/KCNA5/SLC47A1/KCNB1	6
GO:0035335	peptidyl-tyrosine dephosphorylation	2/1790	31/18614	0.813143399	0.939847945	0.901448597	DUSP6/DUSP1	2
GO:0010958	regulation of amino acid import across plasma membrane	1/1790	18/18614	0.838105593	0.945969203	0.907319759	RGS4	1
GO:0050731	positive regulation of peptidyl-tyrosine phosphorylation	14/1790	181/18614	0.839005892	0.945969203	0.907319759	RELN/SEMA4D/IFNA2/IL13/IL12A/CD80/LRP4/PTPRC/CTF1/ITGB3/LEP/TNFSF18/HSF1/ABL1	14
GO:0030850	prostate gland development	3/1790	48/18614	0.853041735	0.949481529	0.910688583	FEM1B/SULF1/WDR77	3
GO:0050730	regulation of peptidyl-tyrosine phosphorylation	20/1790	255/18614	0.85994903	0.95253186	0.913614286	RELN/SEMA4D/ZFYVE28/GPRC5A/IFNA2/IL13/PDGFA/DMTN/IL12A/CD80/LRP4/SH3BP5/PTPRC/CTF1/ITGB3/LEP/TNFSF18/ERRFI1/HSF1/ABL1	20
GO:0018149	peptide cross-linking	2/1790	35/18614	0.863024198	0.95253186	0.913614286	SPOCK3/SPOCK2	2
GO:0006879	centrosome duplication	4/1790	65/18614	0.882813919	0.958029732	0.918887532	ATP6V1G1/SMAD4/ISCU/HMOX1	4
GO:0007340	acrosome reaction	2/1790	38/18614	0.89207702	0.961282923	0.922007807	RAB3A/PLCB1	2
GO:0034695	response to prostaglandin E	1/1790	24/18614	0.911801041	0.968934927	0.929347173	GNG2	1
GO:0072202	cell differentiation involved in metanephros development	1/1790	24/18614	0.911801041	0.968934927	0.929347173	STAT1	1
GO:1990961	xenobiotic detoxification by transmembrane export across the plasma membrane	1/1790	24/18614	0.911801041	0.968934927	0.929347173	SLC47A1	1
GO:0098719	sodium ion import across plasma membrane	1/1790	25/18614	0.920293572	0.972302343	0.932577007	SLC9A2	1
GO:0006826	iron ion transport	3/1790	57/18614	0.921370044	0.972843861	0.9330964	SLC25A28/FLVCR2/ISCU	3
GO:0010804	negative regulation of tumor necrosis factor-mediated signaling pathway	1/1790	27/18614	0.934905295	0.977318793	0.9373885	CARD8	1
GO:0032640	tumor necrosis factor production	12/1790	185/18614	0.949299349	0.982689297	0.942539581	LY96/ZBTB20/HSPB1/IFIH1/CX3CL1/PTPRC/FRMD8/FOXP3/LEP/SASH3/ERRFI1/DHX9	12
GO:0032680	regulation of tumor necrosis factor production	12/1790	185/18614	0.949299349	0.982689297	0.942539581	LY96/ZBTB20/HSPB1/IFIH1/CX3CL1/PTPRC/FRMD8/FOXP3/LEP/SASH3/ERRFI1/DHX9	12
GO:0071706	tumor necrosis factor superfamily cytokine production	12/1790	190/18614	0.959841193	0.9851276	0.944878263	LY96/ZBTB20/HSPB1/IFIH1/CX3CL1/PTPRC/FRMD8/FOXP3/LEP/SASH3/ERRFI1/DHX9	12
GO:1903555	regulation of tumor necrosis factor superfamily cytokine production	12/1790	190/18614	0.959841193	0.9851276	0.944878263	LY96/ZBTB20/HSPB1/IFIH1/CX3CL1/PTPRC/FRMD8/FOXP3/LEP/SASH3/ERRFI1/DHX9	12
GO:0010803	regulation of tumor necrosis factor-mediated signaling pathway	2/1790	56/18614	0.975962128	0.990690707	0.950214079	CASP1/CARD8	2
GO:0032720	negative regulation of tumor necrosis factor production	3/1790	78/18614	0.983885173	0.995316917	0.954651275	CX3CL1/FOXP3/ERRFI1	3
GO:1903556	negative regulation of tumor necrosis factor superfamily cytokine production	3/1790	80/18614	0.986239536	0.995956182	0.955264421	CX3CL1/FOXP3/ERRFI1	3
GO:0061098	positive regulation of protein tyrosine kinase activity	1/1790	45/18614	0.989490839	0.996868842	0.956139793	RELN	1
